# Supplementary material for: Recognition Overdue: Military Health Records and Mortality of Norwegian Opération des Nations Unies au Congo Veterans 1960-1964
Source: Mil Med. 2025 Jul 27;191(1-2):e396–403. doi: 10.1093/milmed/usaf387 (PMC12826853; doi:10.1093/milmed/usaf387)
Supplement: usaf387_Supplementary_Data [file usaf387_supplementary_data.zip]

Archive with 1 entries (1 files):
- Supplementary materials_Norwegian ONUC veterans_Clean.docx
